# Supplementary material for: Prioritising pathogens for the management of severe febrile patients to improve clinical care in low- and middle-income countries
Source: BMC Infect Dis. 2020 Feb 10;20:117. doi: 10.1186/s12879-020-4834-1 (PMC7011354; doi:10.1186/s12879-020-4834-1)
Supplement: Supplementary file 1 — Additional file 1. AHP absolute evaluation methodology. [file 12879_2020_4834_MOESM1_ESM.xlsx]

## Sheet: Sheet1
#	Prasad et al. 2015	East Africa (% of investigated)	North Africa (% of investigated)	West Africa (% of investigated)	South Central Asia (% of investigated)	South East Asia (% of investigated)	Western Asia (% of investigated)	Peds (% of investigated)	All regions (% of investigated)	Prevalence AHP - global reports	Prevalence AHP - Prasad	severity AHP	Mortality (%)	Burden of disease (DALYs)	DALY	Patient/Treatment impact	Public health impact	weighted score (%)	Annual cases	Annual death	Peds based on % of investigated in Prasad et al)	References	Date accessed
1	Malaria	39.1	13	43.5	5.1	2		10.3	28.5	0.99	1	0.8	0.202358	1	90438000	1	0.5	95.83	212000000	429000	10.3	http://www.who.int/features/factfiles/malaria/en/. http://www.who.int/malaria/en/||GBD 2015 Lancet	2017-09-26
2	Cryptococcus spp (invasive)	2.7						0.7	2.7	0.17	0.17	1	82.2727	1	79589000	1	0	86.4	220000	181000	0.7	https://www.cdc.gov/fungal/pdf/at-a-glance-508c.pdf REF ||GBD 2015 Lancet (HIV other co-infections)
3	Mycobacteria tubercolosis (invasive)	7				10.2		0	5.5	0.95	0.8	0.6	16.3462	0.8	19327000	1	0.5	86.39	10400000	1700000	0	http://www.who.int/mediacentre/factsheets/fs104/en/. http://www.who.int/mediacentre/factsheets/fs104/en/||GBD 2015 Lancet (HIV/TB)
4	Mycobacteria avium (invasive)	0.1				5.2		0	0.8	0.95	0.1	0.8	28	1	79589000	1	0	85.62	36700000	NO DATA FOUND	0	https://www.researchgate.net/publication/221734316
5	Klebsiella spp	0.1		0.6		0.4	3.8	0.1	0.1	0.5	0.001	0.8	20.0	0.4	6761000	1	0.5	77.48	NO DATA FOUND	NO DATA FOUND	0.1	http://www.amjmed.com/article/S0002-9343(09)00524-5/fulltext || GBD Lancet 2015 (other infectious diseases)
6	Neisseria meningitidis	1.3			0.1	0.3	1.9	0.1	0.1	0.8	0.001	0.6	11.25	0.2	5239000	1	1	76.01	1200000	135000	0.1	https://pophealthmetrics.biomedcentral.com/articles/10.1186/1478-7954-11-17 || GBD Lancet 2015 (meningococcal meningitis)
7	Shigella spp (invasive)	0.1					0.5	0.1	0.1	0.99	0.001	0.4	7.07317	0.4	6761000	1	1	75.65	164000000	11600000	0.1	http://www.who.int/bulletin/archives/77(8)651.pdf || GBD Lancet 2015 (other infectious diseases)
8	Burkholderia spp	0.1		0.1		0.9			0.1	0.17	0.001	1	53.9394	0.4	6213000	1	0	75.44	165000	89000	0	https://www.ncbi.nlm.nih.gov/pmc/articles/PMC4746747/ https://www.ncbi.nlm.nih.gov/pubmed/27571754 || GDB report lancet 2015 (other neglected NTDs)
9	Streptococcus pneuomiae	2	0.1	0.4	1.2	1.3		1.6	1.4	0.99	0.8	0.6	11.0345	0.4	7826000	1	0	74.98	14500000	1600000	1.6	http://www1.paho.org/hq/dmdocuments/2009/Carga%20de%20neumo%20en%20ninos%20menores%20de%205.pdf, http://www.who.int/ith/diseases/pneumococcal/en/ ||GBD 2015 Lancet (meningitis)
10	Scrub typhus	0	0	0	4.9	8		8	7.8	0.8	0.95	0.4	1.6	0.4	6213000	1	0.5	74.95	1000000	NO DATA FOUND	8	https://wwwnc.cdc.gov/travel/yellowbook/2018/infectious-diseases-related-to-travel/rickettsial-spotted-and-typhus-fevers-and-related-infections-including-anaplasmosis-and-ehrlichiosis http://www.sciencedirect.com/science/article/pii/S1198743X14638635#bib26// http://journals.plos.org/plosntds/article?id=10.1371/journal.pntd.0005838 https://www.ncbi.nlm.nih.gov/pmc/articles/PMC4537241/
11	typhoidal salmonella	0.3	5	1.2	13.4	1.7		0.2	1.8	0.95	0.15	0.2	0.740741	0.6	12543000	1	1	74.84	27000000	200000	0.2	https://www.ncbi.nlm.nih.gov/pmc/articles/PMC4120697/ http://www.who.int/csr/sars/country/table2004_04_21/en/||GBD 2015 Lancet
12	Haemophilus infuenzae	0.4		0.1		0.6	2.9	0.5	0.3	0.8	0.001	0.6	13.3333	0.4	8507000	1	0.5	74.4	3000000	400000	0.5	https://ecdc.europa.eu/en/invasive-haemophilus-influenzae-disease/facts ||GBD 2015 Lancet (meningitis)
13	Pseudomonas spp	0.7		0.2		0.3	0.5	0.1	0.1	0.5	0.001	0.8	25	0.4	6761000	1	0	72.53	NO DATA FOUND	NO DATA FOUND	0.1	https://www.ncbi.nlm.nih.gov/pmc/articles/PMC2615391/ || GBD Lancet 2015 (other infectious diseases)
14	Acinetobacter spp	0.6		0.7		0.2	0.5	0.1	0.1	0.8	0.001	0.5	NO DATA FOUND	0.4	6761000	1	0.5	72.02	1000000	NO DATA FOUND	0.1	https://www.omicsonline.org/open-access/economic-burden-and-healthcare-resource-utilization-associated-withmultidrug-resistant-acinetobacter-baumannii-a-structured-review-2376-0419-1000155.php?aid=73614
15	Rickettsial spp	7.4		4.9	6.6	3.2		3.3	4.9	0.5	0.17	0.5	NO DATA FOUND	0.4	6213000	1	0.5	71.28	NO DATA FOUND	NO DATA FOUND	3.3	|| GDB report lancet 2015 (other neglected NTDs)
16	Leptospirosis	8.8	0			4.2		2.7	4.9	0.8	0.17	0.4	5.89	0.4	6213000	1	0.5	70.58	1000000	58900	2.7	https://www.ncbi.nlm.nih.gov/pmc/articles/PMC4574773/ http://journals.plos.org/plosntds/article?id=10.1371/journal.pntd.0004122//http://journals.plos.org/plosntds/article?id=10.1371/journal.pntd.0003866 || GDB report lancet 2015 (other neglected NTDs)
17	Eschericia coli	0.8		1	0.9	0.2	4.3	0.7	0.6	0.17	0.1	0.5	NO DATA FOUND	0.4	6761000	1	0.5	69.04	>265.000	NO DATA FOUND	0.7	https://edition.cnn.com/2013/06/28/health/e-coli-outbreaks-fast-facts/index.html || GBD Lancet 2015 (other infectious diseases)
18	Staphylococcus aureus	0.6	0.8	4.9	0.7	2.6	2.4	0.9	0.9	0.5	0.1	0.6	13.0	0.4	6761000	1	0	68.32	NO DATA FOUND	NO DATA FOUND	0.9	https://www.ncbi.nlm.nih.gov/pmc/articles/PMC3346297/ || GBD Lancet 2015 (other infectious diseases)
19	Brucella spp	3.5						2	3.5	0.17	0.17	0.4	1	0.4	6213000	1	0.5	67.05	500000	5000	2	https://www.sciencedirect.com/science/article/pii/S120197120900318X || GDB report lancet 2015 (other neglected NTDs)
20	non-typhoidal salmonella	2.8	0	0.4		1.1		2.1	1.9	0.99	0.15	0.2	0.0372549	0.4	6761000	1	0.5	66.77	153000000	57000	2.1	https://wwwnc.cdc.gov/travel/yellowbook/2018/infectious-diseases-related-to-travel/salmonellosis-nontyphoidal Majowicz et al. 2010 NOTE: Gastroenteritis ||GBD 2015 Lancet
21	Histoplasmosis	0.1				0.1		0.1	1.1	0.5	0.15	0.5	NO DATA FOUND	0.4	6761000	1	0	66.22	NO DATA FOUND	NO DATA FOUND	0.1	|| GBD Lancet 2015 (other infectious diseases)
22	Coxiella	5		4.4				2.6	5.4	0.1	0.8	0.2	1	0.4	6213000	1	0.5	65.43	4000	40	2.6	|| GDB report lancet 2015 (other neglected NTDs)
23	Proteus mirabiis	0.1		0.2				0.1	0.1	0.5	0.001	0.5	NO DATA FOUND	0.4	6761000	1	0	65.39	NO DATA FOUND	NO DATA FOUND	0.1	REF || GBD Lancet 2015 (other infectious diseases)
24	Enterobacter spp	0.1		0.1	0.1		0.1	0.1	0.1	0.5	0.001	0.5	NO DATA FOUND	0.4	6761000	1	0	65.39	NO DATA FOUND	NO DATA FOUND	0.1	|| GBD Lancet 2015 (other infectious diseases)
25	Citrobacter spp	0.1		0.1				0.1	0.1	0.5	0.001	0.5	NO DATA FOUND	0.4	6761000	1	0	65.39	NO DATA FOUND	NO DATA FOUND	0.1
26	Influenza					21.7		2.1	21.7	0.8	0.99	0.6	13	0.4	6761000	0.5	1	62.88	5000000	650000	2.1	http://www.who.int/mediacentre/factsheets/fs211/en/ || GBD Lancet 2015 (other infectious diseases)
27	Borrelia	2							2	0.17	0.15	0.4	2	0.4	6213000	1	0	61.99	<10000	NO DATA FOUND	0	Cutler et al. 2006, estimations/assumption || GDB report lancet 2015 (other neglected NTDs)
28	Japanese Ensephalitis Virus	0	0	0		0	0		0	0.17	0.001	0.8	30	0.4	8851000	0.5	1	58.58	68000	20400	0	http://www.who.int/mediacentre/factsheets/fs386/en/ || GBD Lancet 2015 (encephalitis)
29	Yellow fever	0	0		0	0	0		0	0.17	0.001	0.8	35.2941	0.001	400000	0.5	1	51.92	170000	60000	0	http://www.who.int/mediacentre/factsheets/fs100/en/ ||GBD 2015 Lancet
30	West Nile	0	0	0	4			0	0.1	0.1	0.001	0.6	15	0.4	6213000	0.5	0.5	48.48	<1000	NO DATA FOUND	0	https://www.ncbi.nlm.nih.gov/pmc/articles/PMC3939474/, use of medium mortality rate assuming hospitalisation || GDB report lancet 2015 (other neglected NTDs)
31	Dengue	2.4	21		36	32.1	4.4	31.2	22.8	0.99	0.99	0.2	0.00471795	0.2	1132000	0.5	0.5	46.14	390000000	18400	31.2	Notes Gideon http://www.who.int/mediacentre/factsheets/fs117/en/ https://www.ncbi.nlm.nih.gov/pubmed/23563266// http://www.who.int/immunization/diseases/dengue/en/	2017-09-26
32	Chikungunya	7.9						10.2	6.9	0.8	0.8	0.2	0.02015	0.4	6213000	0	0.5	25.35	2000000	403	10.2	http://currents.plos.org/outbreaks/article/excess-mortality-related-to-chikungunya-epidemics-in-the-context-of-co-circulation-of-other-arboviruses-in-brazil/ || GDB report lancet 2015 (other neglected NTDs)
																					0
